# Supplementary material for: Establishment of a no-notice drill mode evaluation system for public health emergencies
Source: PLoS One. 2022 Apr 4;17(4):e0266093. doi: 10.1371/journal.pone.0266093 (PMC8979443; doi:10.1371/journal.pone.0266093)
Supplement: S1 File — (ZIP) [file pone.0266093.s001.zip]

Archive with 3 entries (2 files):
- second round data(Delete personal information)/
- second round data(Delete personal information)/Importance score.xlsx
- second round data(Delete personal information)/Index selection basis、Feasibility score、Comprehensive score.xlsx
