# Supplementary material for: Establishment of a no-notice drill mode evaluation system for public health emergencies
Source: PLoS One. 2022 Apr 4;17(4):e0266093. doi: 10.1371/journal.pone.0266093 (PMC8979443; doi:10.1371/journal.pone.0266093)
Supplement: S1 File — (ZIP) [file pone.0266093.s001.zip › second round data(Delete personal information)/Importance score.xlsx]

## Sheet: Sheet1
			Emergency preparedness																					Epidemic situation verification and consultation											Site investigation and control
		Event verification	Information transfer				Start up a plan								Team formation				Emergency material preparation			Preparation of knowledge documents	Time limit for action	When you arrive at the scene, contact the local personnel to understand the situation			Epidemic consultation								Is the division of labor between the on-site headquarters and the on-site personnel reasonable		Case treatment			Investigation of cases and suspected cases							Case sampling
		Before departure, get the general situation of the incident from the relevant personnel at the place of the incident	Report and register after receiving the report	After receiving the report, the emergency information is transmitted and shared within the department	Report to the leadership of the unit in time	A unit leader carries out instructions	If necessary, convene experts to conduct risk assessment on the nature, category, hazard degree and other contents of the event	Expert group personnel choose whether to match event characteristics	Whether effective information can be provided for expert group assessment	Whether the categories, warning levels, and response levels are correctly determined	Whether a response is put forward	Start the corresponding emergency response level according to the plan	Rapid dispatch of various units and emergency linkage departments	According to the nature of the incident, if necessary, put forward suggestions to the health administrative department to start the emergency plan.	Establish emergency coordination leading group	The composition of emergency team personnel can meet the needs of event handling	The proportion of the staff of each professional group is appropriate	The emergency team's technical level and management experience are properly distributed	Communication Equipment	Life security products	Professional materials	Supporting technical documents and various work forms	The emergency team shall arrive at the site within the specified time	Understand the local basic situation	Understand the development process of events	Hospital treatment of cases	The members of the conference include the heads of the teams, the team leaders, and the people on the scene	A preliminary descriptive analysis of the nature of the epidemic and the incident was made	Definition of the case of case and the definition of close contacts	Whether the case search method and scope are established	Whether the search method and scope of the case are reasonable	Whether or not a quality control indicator is proposed for case search	A preliminary judgment of the nature of the incident and report to the higher authorities	Formulate investigation plan	Send a survey of professionals to each scene	The team includes flow control group, killing group, inspection group, health education group, logistics support group and medical group (team grouping depends on the site)	Rapid treatment on the spot	Timely transport of the patient	If necessary, establish isolation and resettlement areas, do a good job in health protection and isolation, and provide basic daily necessities	The cases and objects to be investigated shall be determined before the investigation	Determine if there are any protective measures before the investigation and whether the protective measures are in place	Determine whether the case questionnaire is comprehensive	Ask and fill in all items on the questionnaire	The results of the investigation were reported to the command department in time	Determine whether the survey is comprehensive and includes all respondents	Ensure that the content of the investigation was consistent with the elements of the incident	Sample and suspected cases were sampled at the scene, and the preservation and transportation of the samples were also carried out	Determine whether personal protection is appropriate	Determine whether the sampling tool and the specimen delivery tool are reasonable
1		4	3	3	4	4	4	5	4	4	4	4	5	4	4	5	5	4	5	5	5	4	4	3	4	4	4	4	5	5	5	5	5	5	5	5	5	5	5	5	5	5	4	5	5	5	5	5	5
2		4	4	4	4	4	5	5	4	3	3	4	4	4	5	5	4	4	4	4	4	4	4	5	5	5	5	5	5	5	5	5	5	5	5	5	5	5	5	5	5	5	5	5	5	5	5	5	5
3		5	5	5	5	5	5	5	5	5	5	5	5	5	5	5	5	5	4	5	5	5	4	4	4	4	5	5	5	5	5	4	4	5	4	4	5	5	5	4	4	5	4	4	5	4	5	5	5
4		5	5	4	4	3	4	3	3	2	2	3	4	3	3	4	3	4	3	3	5	5	3	4	5	5	5	4	4	4	4	3	4	4	4	4	5	3	4	4	4	4	3	4	3	4	5	5	4
5		5	5	5	5	5	5	5	5	5	5	5	5	5	5	5	5	5	5	4	5	5	5	5	5	5	5	5	5	5	5	5	5	5	5	5	5	5	5	5	5	5	5	5	5	5	5	5	5
6		5	4	4	4	3	5	5	5	4	4	4	5	4	5	5	4	4	4	4	4	4	4	5	5	5	5	5	5	5	5	5	5	5	5	4	4	4	4	5	4	4	3	3	3	3	5	5	5
7		5	5	5	5	5	4	4	4	4	3	4	4	4	4	4	4	3	4	3	5	4	4	3	4	4	3	3	4	4	4	3	4	4	4	3	3	3	3	4	5	3	3	4	3	4	4	5	4
8		4	5	5	5	5	4	4	4	4	4	4	4	5	4	4	3	4	5	5	4	4	5	5	5	5	4	4	5	4	4	4	4	5	4	4	4	5	5	4	5	4	4	5	3	4	4	5	5
9		5	5	5	5	5	4	5	5	5	5	5	5	5	5	5	5	5	5	4	5	5	5	5	5	5	5	5	5	5	5	5	5	5	5	5	5	5	5	5	5	5	4	5	5	5	5	5	4
10		5	5	5	5	5	4	5	4	4	4	4	3	5	5	5	5	3	4	3	5	4	5	5	5	5	5	5	5	5	5	5	5	5	5	5	5	5	5	5	5	5	5	5	5	5	5	5	5
11		5	5	5	5	5	5	5	5	5	4	5	5	5	5	5	5	5	5	4	5	5	5	5	5	5	5	5	5	5	5	5	4	5	5	5	5	5	5	4	5	5	5	5	5	5	5	5	5
12		5	4	4	5	5	5	5	5	5	5	5	5	5	5	5	4	3	5	4	5	5	5	5	5	5	5	5	5	5	5	5	5	5	5	5	5	5	5	5	5	5	5	5	5	5	5	5	5
13		5	5	5	5	5	5	5	5	5	5	5	5	5	5	5	5	5	5	5	5	5	5	5	5	5	5	5	5	5	5	5	5	5	5	5	5	5	5	5	5	5	5	5	5	5	5	5	5
14		4	5	4	5	4	4	4	5	4	4	5	5	4	4	5	4	4	5	5	5	5	5	5	5	5	5	5	5	5	5	4	5	5	5	4	5	5	5	5	5	5	4	5	5	5	5	5	5
15		5	4	5	5	5	5	5	5	5	5	5	5	5	5	5	5	5	5	5	5	5	5	5	5	5	5	5	5	5	5	5	5	5	5	5	3	5	5	5	5	5	5	3	5	5	5	5	5
16		5	5	5	5	5	5	5	4	4	4	3	4	4	4	4	4	4	4	4	4	5	4	5	5	5	5	5	5	5	5	5	5	4	5	3	5	5	5	5	5	5	5	5	5	5	5	5	5
17		5	5	5	5	5	4	4	5	4	5	5	5	5	5	5	4	5	5	5	5	5	5	5	5	5	5	5	5	5	5	5	5	5	5	5	5	5	4	5	5	5	5	5	5	5	5	5	5
		0.437237	0.606339	0.618347	0.437237	0.712287	0.514496	0.606339	0.624264	0.83137	0.882843	0.712287	0.618347	0.624264	0.618347	0.437237	0.701888	0.752447	0.624264	0.752447	0.437237	0.492592	0.624264	0.701888	0.392953	0.392953	0.562296	0.587868	0.332106	0.392953	0.392953	0.712287	0.469668	0.392953	0.437237	0.71743	0.701888	0.685994	0.587868	0.469668	0.392953	0.587868	0.785905	0.712287	0.874475	0.606339	0.332106	0	0.392953
	mean value	4.76471	4.64706	4.58824	4.76471	4.58824	4.52941	4.64706	4.52941	4.23529	4.17647	4.41176	4.58824	4.52941	4.58824	4.76471	4.35294	4.23529	4.52941	4.23529	4.76471	4.64706	4.52941	4.64706	4.82353	4.82353	4.76471	4.70588	4.88235	4.82353	4.82353	4.58824	4.70588	4.82353	4.76471	4.47059	4.64706	4.70588	4.70588	4.70588	4.82353	4.70588	4.35294	4.58824	4.52941	4.64706	4.88235	5	4.82353
	CV	0.0917659	0.130478	0.134768	0.0917659	0.155242	0.11359	0.130478	0.137825	0.196296	0.211385	0.161452	0.134768	0.137825	0.134768	0.0917659	0.161245	0.177661	0.137825	0.177661	0.0917659	0.106001	0.137825	0.151039	0.0814658	0.0814658	0.118013	0.124922	0.0680216	0.0814658	0.0814658	0.155242	0.0998045	0.0814658	0.0917659	0.160478	0.151039	0.145774	0.124922	0.0998045	0.0814658	0.124922	0.180546	0.155242	0.193066	0.130478	0.0680216	0	0.0814658
																													最小
	Full Score ratio	13	12	11	13	12	9	12	10	7	7	9	11	10	11	13	8	7	10	7	13	11	10	13	14	14	14	13	15	14	14	12	12	14	13	10	13	14	13	12	14	13	9	12	13	12	15	17	14
		0.764706	0.705882	0.647059	0.764706	0.705882	0.529412	0.705882	0.588235	0.411765	0.411765	0.529412	0.647059	0.588235	0.647059	0.764706	0.470588	0.411765	0.588235	0.411765	0.764706	0.647059	0.588235	0.764706	0.823529	0.823529	0.823529	0.764706	0.882353	0.823529	0.823529	0.705882	0.705882	0.823529	0.764706	0.588235	0.764706	0.823529	0.764706	0.705882	0.823529	0.764706	0.529412	0.705882	0.764706	0.705882	0.882353	1	0.823529
[truncated: 39 more columns]
