# Supplementary material for: Establishment of a no-notice drill mode evaluation system for public health emergencies
Source: PLoS One. 2022 Apr 4;17(4):e0266093. doi: 10.1371/journal.pone.0266093 (PMC8979443; doi:10.1371/journal.pone.0266093)
Supplement: S1 File — (ZIP) [file pone.0266093.s001.zip › second round data(Delete personal information)/Index selection basis、Feasibility score、Comprehensive score.xlsx]

## Sheet: Sheet1
						Expert 1 score						Expert 2 score						Expert 3 score						Expert 4 score						Expert 5 score						Expert 6 score						Expert 7 score						Expert 8 score
						Please tick "√" for feasibility (high → low)						Please tick "√" for feasibility (high → low)						Please tick "√" for feasibility (high → low)						Please tick "√" for feasibility (high → low)						Please tick "√" for feasibility (high → low)						Please tick "√" for feasibility (high → low)						Please tick "√" for feasibility (high → low)						Please tick "√" for feasibility (high → low)
						5	4	3	2	1		5	4	3	2	1		5	4	3	2	1		5	4	3	2	1		5	4	3	2	1		5	4	3	2	1		5	4	3	2	1		5	4
								√				√						√						√							√					√										√		√
							√					√						√						√						√						√						√						√
	Index selection basis	1	70	30			√					√								√				√							√					√						√						√
		2	60	40			√					√							√					√							√					√						√						√
		3	50	50			√					√								√				√							√					√						√						√
		4	60	40			√					√								√				√							√							√					√						√
		5	60	40			√						√							√				√							√							√					√						√
		6	65	35				√				√								√				√							√							√					√						√
		7	60	40				√				√									√			√							√							√					√						√
		8	60	40				√				√									√			√							√						√						√						√
		9	50	50				√				√								√					√						√						√						√						√
		10	40	60				√				√							√					√								√					√						√						√
		11	40	60				√				√								√				√							√							√				√						√
		12	50	50		√						√								√				√						√							√					√						√
		13	60	40			√					√							√					√						√								√				√							√
		14	65	35			√						√							√				√							√							√				√							√
		15	40	60			√					√							√					√							√							√					√						√
		16	50	50			√					√							√					√						√						√						√						√
		17	40	60			√					√								√				√						√								√					√					√
		mean	54.1176	45.8824			√					√							√					√						√							√					√						√
							√					√						√						√						√							√					√						√
							√					√								√				√						√						√						√						√
							√					√							√					√							√						√					√						√
							√					√						√						√							√						√					√						√
							√					√							√					√							√						√					√						√
							√					√							√					√						√								√					√					√
							√					√								√				√						√							√						√					√
							√					√							√					√							√						√						√					√
							√					√								√				√							√						√						√					√
							√					√								√				√							√						√						√					√
							√					√									√			√							√						√						√					√
							√					√							√					√							√							√					√					√
							√					√								√				√							√							√					√					√
							√					√								√				√						√							√						√					√
							√					√								√				√							√							√					√					√
							√					√						√						√							√							√				√						√
							√					√								√				√							√							√				√						√
							√					√								√					√						√							√					√						√
							√					√								√				√							√						√						√					√
							√					√							√					√								√					√					√						√
							√					√								√						√					√						√						√					√
							√					√									√			√							√							√					√					√
							√					√							√					√							√						√					√						√
							√					√									√					√					√						√						√
							√					√								√				√							√						√						√					√
							√					√						√						√							√						√						√					√
							√					√							√					√							√						√					√						√
							√					√							√					√							√						√					√						√
							√					√								√				√							√						√							√				√
							√					√								√					√						√						√						√					√
							√					√							√					√							√						√						√					√
							√					√								√				√							√						√							√				√
							√					√							√					√						√							√					√						√
							√					√						√						√							√						√					√						√
							√					√								√				√							√						√						√					√
							√					√									√			√							√							√					√						√
							√					√									√			√							√							√					√						√
							√					√								√				√							√							√					√						√
							√					√									√				√							√						√					√						√
							√					√									√				√						√							√					√						√
							√					√								√					√						√							√					√					√
							√					√							√					√							√							√				√						√
							√					√							√					√							√						√					√						√
							√					√							√					√							√						√					√						√
							√					√							√					√							√						√					√						√
							√					√							√					√							√						√						√						√
							√					√							√					√							√						√						√					√
							√					√							√					√							√						√						√					√
							√					√								√				√							√						√						√					√
							√					√								√				√							√						√						√					√
							√					√								√				√								√					√						√						√
							√					√								√				√							√						√						√						√
							√					√							√						√						√						√					√						√
							√					√								√				√							√						√						√					√
							√					√							√					√							√						√						√					√
							√					√							√					√							√						√					√						√
							√					√								√					√							√						√				√							√
							√					√							√					√								√						√				√
							√					√							√					√							√						√					√						√
							√					√							√					√							√						√					√						√
							√					√								√				√							√							√					√						√
							√					√							√					√							√					√							√						√
							√					√							√					√							√					√							√						√
							√					√							√					√							√						√					√						√
							√					√							√					√							√					√						√						√
							√					√								√				√							√						√						√
						0	0	1	0	0		1	0	0	0	0		1	0	0	0	0		1	0	0	0	0		0	1	0	0	0		1	0	0	0	0		0	0	0	0	1		1	0
						0	1	0	0	0		1	0	0	0	0		1	0	0	0	0		1	0	0	0	0		1	0	0	0	0		1	0	0	0	0		1	0	0	0	0		1	0
						0	1	0	0	0		1	0	0	0	0		0	0	1	0	0		1	0	0	0	0		0	1	0	0	0		1	0	0	0	0		1	0	0	0	0		1	0
						0	1	0	0	0		1	0	0	0	0		0	1	0	0	0		1	0	0	0	0		0	1	0	0	0		1	0	0	0	0		1	0	0	0	0		1	0
						0	1	0	0	0		1	0	0	0	0		0	0	1	0	0		1	0	0	0	0		0	1	0	0	0		1	0	0	0	0		1	0	0	0	0		1	0
						0	1	0	0	0		1	0	0	0	0		0	0	1	0	0		1	0	0	0	0		0	1	0	0	0		0	0	1	0	0		0	1	0	0	0		0	1
						0	1	0	0	0		0	1	0	0	0		0	0	1	0	0		1	0	0	0	0		0	1	0	0	0		0	0	1	0	0		0	1	0	0	0		0	1
						0	0	1	0	0		1	0	0	0	0		0	0	1	0	0		1	0	0	0	0		0	1	0	0	0		0	0	1	0	0		0	1	0	0	0		0	1
						0	0	1	0	0		1	0	0	0	0		0	0	0	1	0		1	0	0	0	0		0	1	0	0	0		0	0	1	0	0		0	1	0	0	0		0	1
						0	0	1	0	0		1	0	0	0	0		0	0	0	1	0		1	0	0	0	0		0	1	0	0	0		0	1	0	0	0		0	1	0	0	0		0	1
						0	0	1	0	0		1	0	0	0	0		0	0	1	0	0		0	1	0	0	0		0	1	0	0	0		0	1	0	0	0		0	1	0	0	0		0	1
						0	0	1	0	0		1	0	0	0	0		0	1	0	0	0		1	0	0	0	0		0	0	1	0	0		0	1	0	0	0		0	1	0	0	0		0	1
						0	0	1	0	0		1	0	0	0	0		0	0	1	0	0		1	0	0	0	0		0	1	0	0	0		0	0	1	0	0		1	0	0	0	0		1	0
						1	0	0	0	0		1	0	0	0	0		0	0	1	0	0		1	0	0	0	0		1	0	0	0	0		0	1	0	0	0		1	0	0	0	0		1	0
						0	1	0	0	0		1	0	0	0	0		0	1	0	0	0		1	0	0	0	0		1	0	0	0	0		0	0	1	0	0		1	0	0	0	0		0	1
						0	1	0	0	0		0	1	0	0	0		0	0	1	0	0		1	0	0	0	0		0	1	0	0	0		0	0	1	0	0		1	0	0	0	0		0	1
						0	1	0	0	0		1	0	0	0	0		0	1	0	0	0		1	0	0	0	0		0	1	0	0	0		0	0	1	0	0		0	1	0	0	0		0	1
						0	1	0	0	0		1	0	0	0	0		0	1	0	0	0		1	0	0	0	0		1	0	0	0	0		1	0	0	0	0		1	0	0	0	0		1	0
						0	1	0	0	0		1	0	0	0	0		0	0	1	0	0		1	0	0	0	0		1	0	0	0	0		0	0	1	0	0		0	1	0	0	0		1	0
						0	1	0	0	0		1	0	0	0	0		0	1	0	0	0		1	0	0	0	0		1	0	0	0	0		0	1	0	0	0		1	0	0	0	0		1	0
						0	1	0	0	0		1	0	0	0	0		1	0	0	0	0		1	0	0	0	0		1	0	0	0	0		0	1	0	0	0		1	0	0	0	0		1	0
						0	1	0	0	0		1	0	0	0	0		0	0	1	0	0		1	0	0	0	0		1	0	0	0	0		1	0	0	0	0		1	0	0	0	0		1	0
						0	1	0	0	0		1	0	0	0	0		0	1	0	0	0		1	0	0	0	0		0	1	0	0	0		0	1	0	0	0		1	0	0	0	0		1	0
						0	1	0	0	0		1	0	0	0	0		1	0	0	0	0		1	0	0	0	0		0	1	0	0	0		0	1	0	0	0		1	0	0	0	0		1	0
						0	1	0	0	0		1	0	0	0	0		0	1	0	0	0		1	0	0	0	0		0	1	0	0	0		0	1	0	0	0		1	0	0	0	0		1	0
						0	1	0	0	0		1	0	0	0	0		0	1	0	0	0		1	0	0	0	0		1	0	0	0	0		0	0	1	0	0		0	1	0	0	0		1	0
						0	1	0	0	0		1	0	0	0	0		0	0	1	0	0		1	0	0	0	0		1	0	0	0	0		0	1	0	0	0		0	1	0	0	0		1	0
						0	1	0	0	0		1	0	0	0	0		0	1	0	0	0		1	0	0	0	0		0	1	0	0	0		0	1	0	0	0		0	1	0	0	0		1	0
						0	1	0	0	0		1	0	0	0	0		0	0	1	0	0		1	0	0	0	0		0	1	0	0	0		0	1	0	0	0		0	1	0	0	0		1	0
						0	1	0	0	0		1	0	0	0	0		0	0	1	0	0		1	0	0	0	0		0	1	0	0	0		0	1	0	0	0		0	1	0	0	0		1	0
						0	1	0	0	0		1	0	0	0	0		0	0	0	1	0		1	0	0	0	0		0	1	0	0	0		0	1	0	0	0		0	1	0	0	0		1	0
						0	1	0	0	0		1	0	0	0	0		0	1	0	0	0		1	0	0	0	0		0	1	0	0	0		0	0	1	0	0		0	1	0	0	0		1	0
						0	1	0	0	0		1	0	0	0	0		0	0	1	0	0		1	0	0	0	0		0	1	0	0	0		0	0	1	0	0		0	1	0	0	0		1	0
						0	1	0	0	0		1	0	0	0	0		0	0	1	0	0		1	0	0	0	0		1	0	0	0	0		0	1	0	0	0		0	1	0	0	0		1	0
						0	1	0	0	0		1	0	0	0	0		0	0	1	0	0		1	0	0	0	0		0	1	0	0	0		0	0	1	0	0		0	1	0	0	0		1	0
						0	1	0	0	0		1	0	0	0	0		1	0	0	0	0		1	0	0	0	0		0	1	0	0	0		0	0	1	0	0		1	0	0	0	0		1	0
						0	1	0	0	0		1	0	0	0	0		0	0	1	0	0		1	0	0	0	0		0	1	0	0	0		0	0	1	0	0		1	0	0	0	0		1	0
						0	1	0	0	0		1	0	0	0	0		0	0	1	0	0		0	1	0	0	0		0	1	0	0	0		0	0	1	0	0		0	1	0	0	0		0	1
						0	1	0	0	0		1	0	0	0	0		0	0	1	0	0		1	0	0	0	0		0	1	0	0	0		0	1	0	0	0		0	1	0	0	0		1	0
						0	1	0	0	0		1	0	0	0	0		0	1	0	0	0		1	0	0	0	0		0	0	1	0	0		0	1	0	0	0		1	0	0	0	0		1	0
						0	1	0	0	0		1	0	0	0	0		0	0	1	0	0		0	0	1	0	0		0	1	0	0	0		0	1	0	0	0		0	1	0	0	0		1	0
						0	1	0	0	0		1	0	0	0	0		0	0	0	1	0		1	0	0	0	0		0	1	0	0	0		0	0	1	0	0		0	1	0	0	0		1	0
						0	1	0	0	0		1	0	0	0	0		0	1	0	0	0		1	0	0	0	0		0	1	0	0	0		0	1	0	0	0		1	0	0	0	0		1	0
						0	1	0	0	0		1	0	0	0	0		0	0	0	1	0		0	0	1	0	0		0	1	0	0	0		0	1	0	0	0		0	1	0	0	0		0	0
						0	1	0	0	0		1	0	0	0	0		0	0	1	0	0		1	0	0	0	0		0	1	0	0	0		0	1	0	0	0		0	1	0	0	0		1	0
						0	1	0	0	0		1	0	0	0	0		1	0	0	0	0		1	0	0	0	0		0	1	0	0	0		0	1	0	0	0		0	1	0	0	0		1	0
						0	1	0	0	0		1	0	0	0	0		0	1	0	0	0		1	0	0	0	0		0	1	0	0	0		0	1	0	0	0		1	0	0	0	0		1	0
						0	1	0	0	0		1	0	0	0	0		0	1	0	0	0		1	0	0	0	0		0	1	0	0	0		0	1	0	0	0		1	0	0	0	0		1	0
						0	1	0	0	0		1	0	0	0	0		0	0	1	0	0		1	0	0	0	0		0	1	0	0	0		0	1	0	0	0		0	0	1	0	0		1	0
						0	1	0	0	0		1	0	0	0	0		0	0	1	0	0		0	1	0	0	0		0	1	0	0	0		0	1	0	0	0		0	1	0	0	0		1	0
						0	1	0	0	0		1	0	0	0	0		0	1	0	0	0		1	0	0	0	0		0	1	0	0	0		0	1	0	0	0		0	1	0	0	0		1	0
						0	1	0	0	0		1	0	0	0	0		0	0	1	0	0		1	0	0	0	0		0	1	0	0	0		0	1	0	0	0		0	0	1	0	0		1	0
						0	1	0	0	0		1	0	0	0	0		0	1	0	0	0		1	0	0	0	0		1	0	0	0	0		0	1	0	0	0		1	0	0	0	0		1	0
						0	1	0	0	0		1	0	0	0	0		1	0	0	0	0		1	0	0	0	0		0	1	0	0	0		0	1	0	0	0		1	0	0	0	0		1	0
						0	1	0	0	0		1	0	0	0	0		0	0	1	0	0		1	0	0	0	0		0	1	0	0	0		0	1	0	0	0		0	1	0	0	0		1	0
						0	1	0	0	0		1	0	0	0	0		0	0	0	1	0		1	0	0	0	0		0	1	0	0	0		0	0	1	0	0		0	1	0	0	0		0	1
						0	1	0	0	0		1	0	0	0	0		0	0	0	1	0		1	0	0	0	0		0	1	0	0	0		0	0	1	0	0		0	1	0	0	0		0	1
						0	1	0	0	0		1	0	0	0	0		0	0	1	0	0		1	0	0	0	0		0	1	0	0	0		0	0	1	0	0		0	1	0	0	0		0	1
						0	1	0	0	0		1	0	0	0	0		0	0	0	1	0		0	1	0	0	0		0	0	1	0	0		0	0	1	0	0		0	1	0	0	0		0	1
						0	1	0	0	0		1	0	0	0	0		0	0	0	1	0		0	1	0	0	0		0	1	0	0	0		0	0	1	0	0		0	1	0	0	0		0	1
						0	1	0	0	0		1	0	0	0	0		0	0	1	0	0		0	1	0	0	0		0	1	0	0	0		0	0	1	0	0		0	1	0	0	0		1	0
						0	1	0	0	0		1	0	0	0	0		0	1	0	0	0		1	0	0	0	0		0	1	0	0	0		0	0	1	0	0		1	0	0	0	0		1	0
						0	1	0	0	0		1	0	0	0	0		0	1	0	0	0		1	0	0	0	0		0	1	0	0	0		0	1	0	0	0		1	0	0	0	0		1	0
						0	1	0	0	0		1	0	0	0	0		0	1	0	0	0		1	0	0	0	0		0	1	0	0	0		0	1	0	0	0		1	0	0	0	0		1	0
						0	1	0	0	0		1	0	0	0	0		0	1	0	0	0		1	0	0	0	0		0	1	0	0	0		0	1	0	0	0		1	0	0	0	0		1	0
						0	1	0	0	0		1	0	0	0	0		0	1	0	0	0		1	0	0	0	0		0	1	0	0	0		0	1	0	0	0		0	1	0	0	0		0	1
						0	1	0	0	0		1	0	0	0	0		0	1	0	0	0		1	0	0	0	0		0	1	0	0	0		0	1	0	0	0		0	1	0	0	0		1	0
						0	1	0	0	0		1	0	0	0	0		0	1	0	0	0		1	0	0	0	0		0	1	0	0	0		0	1	0	0	0		0	1	0	0	0		1	0
						0	1	0	0	0		1	0	0	0	0		0	0	1	0	0		1	0	0	0	0		0	1	0	0	0		0	1	0	0	0		0	1	0	0	0		1	0
						0	1	0	0	0		1	0	0	0	0		0	0	1	0	0		1	0	0	0	0		0	1	0	0	0		0	1	0	0	0		0	1	0	0	0		1	0
						0	1	0	0	0		1	0	0	0	0		0	0	1	0	0		1	0	0	0	0		0	0	1	0	0		0	1	0	0	0		0	1	0	0	0		0	1
						0	1	0	0	0		1	0	0	0	0		0	0	1	0	0		1	0	0	0	0		0	1	0	0	0		0	1	0	0	0		0	1	0	0	0		0	1
						0	1	0	0	0		1	0	0	0	0		0	1	0	0	0		0	1	0	0	0		0	1	0	0	0		0	1	0	0	0		1	0	0	0	0		1	0
						0	1	0	0	0		1	0	0	0	0		0	0	1	0	0		1	0	0	0	0		0	1	0	0	0		0	1	0	0	0		0	1	0	0	0		1	0
						0	1	0	0	0		1	0	0	0	0		0	1	0	0	0		1	0	0	0	0		0	1	0	0	0		0	1	0	0	0		0	1	0	0	0		1	0
						0	1	0	0	0		1	0	0	0	0		0	1	0	0	0		1	0	0	0	0		0	1	0	0	0		0	1	0	0	0		1	0	0	0	0		1	0
						0	1	0	0	0		1	0	0	0	0		0	0	1	0	0		0	1	0	0	0		0	0	1	0	0		0	0	1	0	0		1	0	0	0	0		0	1
						0	1	0	0	0		1	0	0	0	0		0	1	0	0	0		1	0	0	0	0		0	0	1	0	0		0	0	1	0	0		1	0	0	0	0		0	0
						0	1	0	0	0		1	0	0	0	0		0	1	0	0	0		1	0	0	0	0		0	1	0	0	0		0	1	0	0	0		1	0	0	0	0		1	0
						0	1	0	0	0		1	0	0	0	0		0	1	0	0	0		1	0	0	0	0		0	1	0	0	0		0	1	0	0	0		1	0	0	0	0		1	0
						0	1	0	0	0		1	0	0	0	0		0	0	1	0	0		1	0	0	0	0		0	1	0	0	0		0	0	1	0	0		0	1	0	0	0		0	1
						0	1	0	0	0		1	0	0	0	0		0	1	0	0	0		1	0	0	0	0		0	1	0	0	0		1	0	0	0	0		0	1	0	0	0		0	1
						0	1	0	0	0		1	0	0	0	0		0	1	0	0	0		1	0	0	0	0		0	1	0	0	0		1	0	0	0	0		0	1	0	0	0		0	1
						0	1	0	0	0		1	0	0	0	0		0	1	0	0	0		1	0	0	0	0		0	1	0	0	0		0	1	0	0	0		1	0	0	0	0		1	0
						0	1	0	0	0		1	0	0	0	0		0	1	0	0	0		1	0	0	0	0		0	1	0	0	0		1	0	0	0	0		1	0	0	0	0		1	0
						0	1	0	0	0		1	0	0	0	0		0	0	1	0	0		1	0	0	0	0		0	1	0	0	0		0	1	0	0	0		0	1	0	0	0		0	0
				Tertiary indicators								Total feasibility score		Total score of importance		Comprehensive score
				1		3.52941	0.470588	0.176471	0	0.0588235		4.23529		4.76471		4.52181
				2		4.41176	0.235294	0	0	0		4.64706		4.64706		4.64706
				3		3.23529	0.941176	0.176471	0	0		4.35294		4.58824		4.48028
				4		3.82353	0.705882	0	0	0		4.52941		4.76471		4.65675
				5		3.52941	0.705882	0.176471	0	0		4.41176		4.58824		4.50727
				6		1.76471	1.64706	0.529412	0	0		3.94118		4.52941		4.25953
				7		0.882353	2.11765	0.705882	0	0		3.70588		4.64706		4.21525
				8		1.76471	1.17647	0.882353	0	0		3.82353		4.52941		4.20555
				9		0.882353	1.41176	1.05882	0.117647	0		3.47059		4.23529		3.88445
				10		1.76471	1.17647	0.705882	0.117647	0		3.76471		4.17647		3.98755
				11		0.882353	2.11765	0.705882	0	0		3.70588		4.41176		4.08791
				12		1.47059	1.17647	1.05882	0	0		3.70588		4.58824		4.18341
				13		2.94118	0.470588	0.705882	0	0		4.11765		4.52941		4.34049
				14		3.52941	0.705882	0.176471	0	0		4.41176		4.58824		4.50727
				15		1.76471	2.11765	0.176471	0	0		4.05882		4.76471		4.44085
				16		1.47059	1.64706	0.705882	0	0		3.82353		4.35294		4.11005
				17		1.17647	1.64706	0.882353	0	0		3.70588		4.23529		3.9924
				18		3.23529	1.17647	0	0	0		4.41176		4.52941		4.47544
				19		2.64706	0.941176	0.529412	0	0		4.11765		4.23529		4.18132
				20		3.23529	1.17647	0	0	0		4.41176		4.76471		4.60278
				21		3.23529	1.17647	0	0	0		4.41176		4.64706		4.53911
				22		3.23529	0.941176	0.176471	0	0		4.35294		4.52941		4.44845
				23		3.52941	0.941176	0	0	0		4.47059		4.64706		4.56609
				24		3.52941	0.941176	0	0	0		4.47059		4.82353		4.6616
				25		3.23529	1.17647	0	0	0		4.41176		4.82353		4.63461
				26		3.52941	0.705882	0.176471	0	0		4.41176		4.76471		4.60278
				27		3.23529	0.941176	0.176471	0	0		4.35294		4.70588		4.54395
				28		3.23529	1.17647	0	0	0		4.41176		4.88235		4.66645
				29		2.94118	1.17647	0.176471	0	0		4.29412		4.82353		4.58064
				30		2.64706	1.17647	0.352941	0	0		4.17647		4.82353		4.52666
				31		2.05882	1.41176	0.352941	0.117647	0		3.94118		4.58824		4.29136
				32		2.64706	1.41176	0.176471	0	0		4.23529		4.70588		4.48998
				33		3.23529	0.705882	0.352941	0	0		4.29412		4.82353		4.58064
				34		2.94118	1.17647	0.176471	0	0		4.29412		4.76471		4.5488
				35		2.05882	1.17647	0.705882	0	0		3.94118		4.47059		4.22769
				36		3.23529	0.705882	0.352941	0	0		4.29412		4.64706		4.48513
				37		2.94118	0.705882	0.529412	0	0		4.17647		4.70588		4.46299
				38		1.47059	1.88235	0.529412	0	0		3.88235		4.70588		4.32805
				39		2.64706	1.41176	0.176471	0	0		4.23529		4.70588		4.48998
				40		3.52941	0.705882	0.176471	0	0		4.41176		4.82353		4.63461
				41		2.35294	1.41176	0.352941	0	0		4.11765		4.70588		4.436
				42		2.35294	1.41176	0.176471	0.117647	0		4.05882		4.35294		4.218
				43		3.23529	0.941176	0.176471	0	0		4.35294		4.58824		4.48028
				44		1.47059	1.64706	0.529412	0.117647	0		3.76471		4.52941		4.17856
				45		2.35294	1.64706	0.176471	0	0		4.17647		4.64706		4.43115
				46		3.52941	0.941176	0	0	0		4.47059		4.88235		4.69344
				47		3.52941	0.941176	0	0	0		4.47059		5		4.75711
				48		2.94118	1.41176	0	0	0		4.35294		4.82353		4.60762
				49		2.05882	1.64706	0.352941	0	0		4.05882		4.64706		4.37718
				50		2.05882	1.41176	0.529412	0	0		4		4.76471		4.41386
				51		2.35294	1.64706	0.176471	0	0		4.17647		4.82353		4.52666
				52		1.76471	1.64706	0.529412	0	0		3.94118		4.52941		4.25953
				53		3.52941	0.941176	0	0	0		4.47059		4.82353		4.6616
				54		3.82353	0.705882	0	0	0		4.52941		4.94118		4.75226
				55		3.23529	0.941176	0.176471	0	0		4.35294		4.58824		4.48028
				56		2.64706	1.17647	0.176471	0.117647	0		4.11765		4.70588		4.436
				57		2.35294	0.941176	0.529412	0.117647	0		3.94118		4.70588		4.35504
				58		1.76471	1.64706	0.529412	0	0		3.94118		4.52941		4.25953
				59		2.05882	1.17647	0.529412	0.117647	0		3.88235		4.52941		4.23254
				60		1.47059	1.88235	0.352941	0.117647	0		3.82353		4.58824		4.23739
				61		1.76471	1.41176	0.705882	0	0		3.88235		4.76471		4.35988
				62		2.64706	1.41176	0.176471	0	0		4.23529		4.70588		4.48998
				63		2.94118	1.17647	0.176471	0	0		4.29412		4.76471		4.5488
				64		2.94118	1.41176	0	0	0		4.35294		4.82353		4.60762
				65		2.94118	1.17647	0.176471	0	0		4.29412		4.88235		4.61247
				66		2.35294	1.64706	0.176471	0	0		4.17647		4.82353		4.52666
				67		2.64706	1.64706	0	0	0		4.29412		4.76471		4.5488
				68		2.64706	1.41176	0.176471	0	0		4.23529		4.76471		4.52181
				69		2.35294	1.41176	0.352941	0	0		4.11765		4.64706		4.40416
				70		2.94118	1.17647	0.176471	0	0		4.29412		4.58824		4.45329
				71		2.35294	1.17647	0.529412	0	0		4.05882		4.64706		4.37718
				72		2.35294	1.41176	0.352941	0	0		4.11765		4.52941		4.34049
				73		2.64706	1.41176	0.176471	0	0		4.23529		4.82353		4.55365
				74		2.64706	1.41176	0.176471	0	0		4.23529		4.58824		4.42631
				75		2.94118	1.17647	0.176471	0	0		4.29412		4.47059		4.38962
				76		3.23529	1.17647	0	0	0		4.41176		4.82353		4.63461
				77		2.05882	0.705882	1.05882	0	0		3.82353		4.64706		4.26922
				78		2.35294	1.17647	0.529412	0	0		4.05882		4.58824		4.34534
				79		2.64706	1.41176	0.176471	0	0		4.23529		4.64706		4.45814
				80		2.94118	1.17647	0.176471	0	0		4.29412		4.58824		4.45329
				81		1.76471	1.41176	0.705882	0	0		3.88235		4.41176		4.16887
				82		2.05882	2.11765	0	0	0		4.17647		4.76471		4.49482
				83		2.05882	2.11765	0	0	0		4.17647		4.76471		4.49482
				84		2.35294	1.88235	0	0	0		4.23529		4.76471		4.52181
				85		2.64706	1.41176	0.176471	0	0		4.23529		4.41176		4.3308
				86		2.35294	1.41176	0.352941	0	0		4.11765		4.35294		4.24499
															mean	4.42987
[truncated: 43 more columns]
