# Supplementary material for: Establishment of a no-notice drill mode evaluation system for public health emergencies
Source: PLoS One. 2022 Apr 4;17(4):e0266093. doi: 10.1371/journal.pone.0266093 (PMC8979443; doi:10.1371/journal.pone.0266093)
Supplement: S2 File — (ZIP) [file pone.0266093.s002.zip]

Archive with 7 entries (6 files):
- first round data(Delete personal information)/
- first round data(Delete personal information)/Basic information of experts.xls
- first round data(Delete personal information)/Feasibility score.xlsx
- first round data(Delete personal information)/Importance score.xlsx
- first round data(Delete personal information)/Index score of the third level.xlsx
- first round data(Delete personal information)/Second-level index familiarity evaluation form.xlsx
- first round data(Delete personal information)/Summary of the first round of written comments.xlsx
