# Supplementary material for: Establishment of a no-notice drill mode evaluation system for public health emergencies
Source: PLoS One. 2022 Apr 4;17(4):e0266093. doi: 10.1371/journal.pone.0266093 (PMC8979443; doi:10.1371/journal.pone.0266093)
Supplement: S2 File — (ZIP) [file pone.0266093.s002.zip › first round data(Delete personal information)/Basic information of experts.xls]

## Sheet: Sheet1
Expert serial number		Age	title	degree of education	Working years	Professional field	Nature of work	Familiarity	level
1		36~45	Deputy senior title	master	11~20	Public Health	Business Technology	familiar	provincial level
2		46~55	Deputy senior title	undergraduate	>30	Public Health	administrative management	Quite familiar	county-level
3		36~45	Senior title	undergraduate	21~30	Public Health	administrative management	familiar	Municipal level
4		46~55	Senior title	master	21~30	Public Health	Business Technology	familiar	Municipal level
5		46~55	Deputy senior title	undergraduate	21~30	Public Health	Business Technology	familiar	provincial level
6		36~45	Senior title	master	21~30	Public Health	Business Technology	Quite familiar	Municipal level
7		36~45	Senior title	master	11~20	Health management	Business Technology	Quite familiar	provincial level
8		46~55	Senior title	undergraduate	21~30	Public Health	Business Technology	familiar	provincial level
9		36~45	Deputy senior title	undergraduate	11~20	Public Health	Business Technology	Quite familiar	provincial level
10		36~45	Senior title	undergraduate	11~20	Public Health	administrative management	Very familiar	provincial level
11		36~45	Senior title	master	11~20	Public Health	Business Technology	familiar	Municipal level
12		36~45	Deputy senior title	undergraduate	11~20	Public Health	Business Technology	familiar	provincial level
13		46~55	Senior title	undergraduate	21~30	Public Health	Business Technology	familiar	Municipal level
14		46~55	Senior title	doctor	>30	Public Health	Business Technology	familiar	provincial level
15		46~55	Senior title	master	21~30	Public Health	administrative management	Very familiar	provincial level
16		46~55	Senior title	undergraduate	21~30	Public Health	Business Technology	familiar	provincial level
17		56~65	Senior title	master	>30	Public Health	Business Technology	familiar	Municipal level
18		46~55	Primary title	master	>30	Health management	administrative management	familiar	provincial level
19		46~55	Senior title	undergraduate	>30	Public Health	Business Technology	familiar	Municipal level
20		36~45	Deputy senior title	master	11~20	Public Health	Business Technology	familiar	Municipal level
