# Supplementary material for: Establishment of a no-notice drill mode evaluation system for public health emergencies
Source: PLoS One. 2022 Apr 4;17(4):e0266093. doi: 10.1371/journal.pone.0266093 (PMC8979443; doi:10.1371/journal.pone.0266093)
Supplement: S2 File — (ZIP) [file pone.0266093.s002.zip › first round data(Delete personal information)/Importance score.xlsx]

## Sheet: Sheet1
		Emergency preparedness																				Verification and consultation of the epidemic													Site investigation and control
		Information transfer						Start up a plan							Team formation				Emergency material preparation	Preparation of knowledge documents	Time limit for action	Event verification	When you arrive at the scene, contact the local personnel to understand the situation			Epidemic consultation								Report the epidemic situation and judgment to the administrative department of health	Is the division of labor between the on-site headquarters and the on-site personnel reasonable		Case treatment			Do a good job in emergency evacuation	Investigation of cases and suspected cases							Case sampling
		Effectiveness of on duty telephone	Report and register after receiving the report	After receiving the report, the emergency information is transmitted and shared within the department	Report to the leadership of the unit in time	A unit leader carries out instructions	Accuracy of instruction transmission	When necessary, experts should be convened to conduct risk assessment on the nature, type and degree of damage.	Expert group personnel choose whether to match event characteristics	Whether effective information can be provided for expert group assessment	Whether the categories, warning levels, and response levels are correctly determined	Whether a response is put forward	According to the plan, start the corresponding emergency response level	Rapid dispatch of various units and emergency linkage departments	Setting up an emergency coordination leadership group	The composition of emergency team personnel can meet the needs of event handling	The proportion of the staff of each professional group is appropriate	The emergency team's technical level and management experience are properly distributed	Disinfection (decontamination) instruments and disinfectants, personal protective equipment, on-site sampling and testing instruments, logistics support equipment	Supporting technical documents and various work forms	The emergency team arrived at the scene within the specified time	Before departure, we should know the general situation of the incident	Understand the local basic situation	Understand the development process of events	Hospital treatment of cases	The members of the conference include the heads of the teams, the team leaders, and the people on the scene	A preliminary descriptive analysis of the nature of the epidemic and the incident was made	Definition of the case of case and the definition of close contacts	Whether the case search method and scope are established	Whether the search method and scope of the case are reasonable	Whether or not a quality control indicator is proposed for case search	A preliminary judgment of the nature of the incident and report to the higher authorities	Formulate an investigation plan	The report includes: preliminary judgment on the event, preliminary control suggestions, existing problems and problems to be solved	Send a survey of professionals to each scene	The team consists of an investigation group, a sterilization group, an inspection group, a health education group, a logistic support group and a medical group (the teams are grouped according to the situation)	Carry out injury detection and classification, and accurately classify cases	Rapid treatment on the spot	Timely transport of the patient	When necessary, the isolation and resettlement area should be established, health protection and isolation should be conducted, and basic living supplies should be provided	Determine the scope of the search and the object of investigation first	Determine if there are any protective measures before the investigation and whether the protective measures are in place	Determine whether the case questionnaire is comprehensive	Ask and fill in all items on the questionnaire	The results of the investigation were reported to the command department in time	Determine whether the survey is comprehensive and includes all respondents	Ensure that the content of the investigation was consistent with the elements of the incident	Sample and suspected cases were sampled at the scene, and the preservation and transportation of the samples were also carried out	Determine whether personal protection is appropriate
1		5	5	5	5	5	5	5	5	5	5	5	5	5	5	5	5	5	5	5	5	5	5	5	5	5	5	5	5	5	5	5	5	5	5	5	5	5	5	5	5	5	5	5	5	5	5	5	5
2		5	5	5	5	5	5	5	5	5	5	5	5	5	5	5	5	5	5	5	5	5	5	5	5	5	5	5	5	5	5	5	5	5	5	5	5	5	5	5	5	5	5	5	5	5	5	5	5
3		5	5	5	5	5	5	5	5	5	5	5	5	5	5	5	5	5	5	5	5	5	5	5	5	5	5	5	5	5	5	5	5	5	5	5	5	5	5	5	5	5	5	5	5	5	5	5	5
4		5	5	5	5	5	5	5	5	5	5	5	5	5	5	5	5	5	5	5	5	5	5	5	5	5	5	5	5	5	5	5	5	5	5	5	5	5	5	5	5	5	5	5	5	5	5	5	5
5		5	5	5	5	5	5	5	5	5	5	5	5	5	5	5	5	5	5	5	5	5	5	5	5	5	5	5	5	5	5	5	5	5	5	5	5	5	5	5	5	5	5	5	5	5	5	5	5
6		5	5	5	5	5	5	5	5	5	5	5	5	5	5	5	5	5	5	5	5	5	5	5	5	5	5	5	5	5	5	5	5	5	5	5	5	5	5	5	5	5	5	5	5	5	5	5	5
7		5	5	5	5	5	5	5	5	5	5	5	5	5	5	5	5	5	5	5	5	5	5	5	5	5	5	5	5	5	5	5	5	5	5	5	5	5	5	5	5	5	5	5	5	5	5	5	5
8		5	5	5	5	5	5	5	5	5	5	5	5	5	5	5	5	5	5	5	5	5	5	5	5	5	5	5	5	5	5	5	5	5	5	5	5	5	5	5	5	5	5	5	5	5	5	5	5
9		5	5	5	5	5	5	5	5	5	5	5	5	5	5	5	5	5	5	5	5	5	5	5	5	5	5	5	5	5	5	5	5	5	5	5	5	5	5	5	5	5	5	5	5	5	5	5	5
10		5	5	5	5	5	5	5	5	5	5	5	5	5	5	5	4	4	5	5	5	5	5	5	5	5	5	5	5	5	5	5	5	5	5	5	5	5	5	5	5	5	5	5	5	5	5	5	5
11		5	4	5	5	5	5	5	4	5	5	5	5	5	5	5	4	4	5	5	5	5	5	5	5	5	5	5	5	5	5	5	5	5	5	4	5	5	5	5	5	5	5	5	5	5	5	5	5
12		4	4	5	5	5	5	5	4	5	5	5	5	5	5	5	4	4	5	5	4	4	5	5	5	5	5	5	5	5	5	5	5	5	5	4	5	4	5	4.3	5	5	5	5	5	5	5	5	5
13		4	4	4	5	5	5	4	4	5	5	5	4	5	5	5	4	4	5	5	4	4	5	5	5	5	5	5	5	5	5	5	5	4	5	4	4	4	5	4	5	5	4	5	4	5	5	5	5
14		4	4	4	5	5	5	4	4	4	4	4	4	5	5	4	4	4	4.5	4	4	4	4	5	4	4	5	5	5	5	4	5	5	4	5	4	4	4	4	4	4	5	4	5	4	4	5	5	5
15		4	4	4	5	4	5	4	4	4	4	4	4	4	4	4	4	3	4	4	4	4	4	5	4	4	4	5	5	5	4	5	5	4	4	3	4	4	4	4	4	5	4	4	4	4	5	5	5
16		4	4	4	4	4	4	4	4	4	4	4	4	4	4	4	4	3	4	4	4	4	4	4	4	4	4	5	5	5	4	4	5	4	4	3	4	4	4	4	4	5	4	4	4	4	4	5	5
17		3	4	4	4	4	4	4	4	4	3	4	4	4	4	4	3	3	4	4	4	4	4	4	4	4	4	4	4	4	4	4	4	4	4	3	4	4	3	4	4	4	4	4	4	3	4	4	4
18		3	3	3	4	4	4	4	3	4	3	4	4	4	4	4	3	3	4	4	3	4	4	4	4	3	4	4	4	4	3	4	4	4	4	3	3	3	3	3	4	4	4	3	3	3	4	4	4
19		3	3	3	3	4	4	3	3	3	3	3	4	4	4	4	3	3	4	4	3	4	4	4	3	3	4	4	4	4	3	4	4	4	3	3	3	3	3	3	4	4	3	3	3	2	4	4	4
20		3	2	3	3	4	1	3	3	3	2	2	3	3	3	4	3	2	3	3	3	3	3	4	2	3	3	4	4	3	2	4	4	1	3	3	3	3	3	3	3	4	3	3	3	2	3	4	4
importance		0.812728	0.864505	0.759155	0.67082	0.470162	0.940325	0.688247	0.74516	0.686333	0.940325	0.82717	0.604805	0.587143	0.587143	0.48936	0.786398	0.967906	0.582079	0.598243	0.753937	0.606977	0.598243	0.444262	0.82717	0.760886	0.587143	0.410391	0.410391	0.55012	0.887041	0.444262	0.410391	0.944513	0.680557	0.894427	0.759155	0.753937	0.825578	0.748525	0.598243	0.410391	0.688247	0.759155	0.759155	1.03999	0.571241	0.410391	0.410391
	mean value	4.35	4.3	4.45	4.65	4.7	4.6	4.5	4.35	4.55	4.4	4.5	4.55	4.65	4.65	4.65	4.25	4.1	4.625	4.6	4.4	4.5	4.6	4.75	4.5	4.5	4.65	4.8	4.8	4.75	4.45	4.75	4.8	4.45	4.6	4.2	4.45	4.4	4.45	4.415	4.6	4.8	4.5	4.55	4.45	4.35	4.7	4.8	4.8
	CV	0.186834	0.201048	0.170597	0.144262	0.100035	0.204418	0.152944	0.171301	0.150842	0.21371	0.183816	0.132924	0.126267	0.126267	0.105239	0.185035	0.236075	0.125855	0.130053	0.171349	0.134884	0.130053	0.0935288	0.183816	0.169086	0.126267	0.0854982	0.0854982	0.115815	0.199335	0.0935288	0.0854982	0.21225	0.147947	0.212959	0.170597	0.171349	0.185523	0.169541	0.130053	0.0854982	0.152944	0.166847	0.170597	0.239078	0.121541	0.0854982	0.0854982
																												最小
feasibility		0.67082	0.656947	0.444262	0.638666	0.55012	1.0463	0.933302	0.864505	1.00525	1.02598	1.05631	0.812728	0.951453	0.674244	0.74516	0.894427	0.944513	0.680557	0.686333	0.888523	0.571241	0.410391	0.366348	0.48936	0.680557	0.994723	0.55012	0.523148	0.571241	0.887041	1.0463	0.656947	1	0.825578	1.01955	1.03999	1.08094	0.82717	0.714069	0.88258	0.55012	0.801315	0.933302	0.67082	0.940325	0.680557	0.549521	0.571241
	mean value	4.65	4.7	4.75	4.75	4.75	4.4	4.35	4.3	4.2	4	4.2	4.35	4.2	4.575	4.35	4.2	3.95	4.6	4.55	4.5	4.7	4.8	4.85	4.65	4.6	4.4	4.75	4.8	4.7	4.45	4.4	4.7	4.5	4.55	4.25	4.15	4.3	4.5	4.26	4.4	4.75	4.3	4.35	4.65	4.4	4.6	4.725	4.7
	CV	0.144262	0.139776	0.0935288	0.134456	0.115815	0.237795	0.214552	0.201048	0.239345	0.256495	0.251502	0.186834	0.226536	0.147376	0.171301	0.212959	0.239117	0.147947	0.150842	0.19745	0.121541	0.0854982	0.0755356	0.105239	0.147947	0.226073	0.115815	0.108989	0.121541	0.199335	0.237795	0.139776	0.222222	0.181446	0.239893	0.2506	0.25138	0.183816	0.167622	0.200586	0.115815	0.186352	0.214552	0.144262	0.21371	0.147947	0.116301	0.121541
Comprehensive score		0.741774	0.760726	0.601708	0.654743	0.510141	0.993311	0.810775	0.804832	0.845791	0.983152	0.94174	0.708767	0.769298	0.630694	0.61726	0.840412	0.95621	0.631318	0.642288	0.82123	0.589109	0.504317	0.405305	0.658265	0.720721	0.790933	0.480255	0.46677	0.56068	0.887041	0.745279	0.533669	0.972257	0.753067	0.956987	0.899572	0.917436	0.826374	0.731297	0.740411	0.480255	0.744781	0.846228	0.714988	0.990157	0.625899	0.479956	0.490816
	mean value	4.48764	4.48352	4.58764	4.69588	4.72294	4.50824	4.43118	4.32706	4.38942	4.21648	4.36236	4.45824	4.44354	4.61559	4.51236	4.22706	4.03118	4.61353	4.57706	4.44588	4.59176	4.69176	4.79588	4.56882	4.54588	4.5353	4.77706	4.8	4.72706	4.45	4.58942	4.75412	4.47294	4.57706	4.22294	4.31236	4.35412	4.47294	4.34389	4.50824	4.77706	4.40824	4.45824	4.54176	4.37294	4.65412	4.76559	4.75412
	CV	0.165548	0.170412	0.132063	0.139359	0.107925	0.221107	0.183748	0.186174	0.195094	0.235102	0.217659	0.159879	0.176402	0.136822	0.13827	0.198997	0.237596	0.136901	0.140448	0.184399	0.128212	0.107776	0.0845322	0.144527	0.158516	0.17617	0.100656	0.0972437	0.118678	0.199335	0.165662	0.112637	0.217236	0.164696	0.226426	0.210598	0.211365	0.184669	0.168582	0.16532	0.100656	0.169648	0.1907	0.15743	0.226394	0.134744	0.1009	0.103519
[truncated: 40 more columns]
