# Supplementary material for: Establishment of a no-notice drill mode evaluation system for public health emergencies
Source: PLoS One. 2022 Apr 4;17(4):e0266093. doi: 10.1371/journal.pone.0266093 (PMC8979443; doi:10.1371/journal.pone.0266093)
Supplement: S2 File — (ZIP) [file pone.0266093.s002.zip › first round data(Delete personal information)/Second-level index familiarity evaluation form.xlsx]

## Sheet: Sheet1
Second-level index familiarity evaluation form
Note: familiarity refers to your familiarity and understanding of all secondary indicators, which are "very familiar", "familiar", "relatively familiar", "general" and "less familiar".								Expert 2 scoring table						Expert 3 scoring table						Expert 4 scoring table						Expert 5 scoring table						Expert 6 scoring table						Expert 7 scoring table						Expert 8 scoring table
Primary index	Secondary index	Please tick "√"						Please tick "√"						Please tick "√"						Please tick "√"						Please tick "√"						Please tick "√"						Please tick "√"						Please tick "√"
		very familiar	familiar	relatively familiar	general	less familiar		very familiar	familiar	relatively familiar	general	less familiar		very familiar	familiar	relatively familiar	general	less familiar		very familiar	familiar	relatively familiar	general	less familiar		very familiar	familiar	relatively familiar	general	less familiar		very familiar	familiar	relatively familiar	general	less familiar		very familiar	familiar	relatively familiar	general	less familiar		very familiar	familiar	relatively familiar	general	less familiar
Emergency preparedness	Information transfer	1	0	0	0	0		1	0	0	0	0		1	0	0	0	0		1	0	0	0	0		1	0	0	0	0		1	0	0	0	0		0	1	0	0	0		0	1	0	0	0
	Start up a plan	1	0	0	0	0		1	0	0	0	0		0	0	0	1	0		0	1	0	0	0		1	0	0	0	0		1	0	0	0	0		0	0	1	0	0		0	1	0	0	0
	Team formation	1	0	0	0	0		0	1	0	0	0		0	0	1	0	0		0	1	0	0	0		1	0	0	0	0		1	0	0	0	0		0	0	1	0	0		0	1	0	0	0
	Emergency material preparation	1	0	0	0	0		0	0	1	0	0		0	1	0	0	0		0	1	0	0	0		1	0	0	0	0		1	0	0	0	0		0	0	1	0	0		0	1	0	0	0
	Preparation of knowledge documents	1	0	0	0	0		0	1	0	0	0		0	1	0	0	0		0	1	0	0	0		1	0	0	0	0		1	0	0	0	0		0	0	1	0	0		0	1	0	0	0
	Time limit for action	1	0	0	0	0		0	1	0	0	0		1	0	0	0	0		1	0	0	0	0		1	0	0	0	0		1	0	0	0	0		0	1	0	0	0		0	1	0	0	0
Verification and consultation of the epidemic	Event verification	1	0	0	0	0		1	0	0	0	0		0	1	0	0	0		1	0	0	0	0		1	0	0	0	0		1	0	0	0	0		0	0	1	0	0		0	1	0	0	0
	When you arrive at the scene, contact the local personnel to understand the situation	1	0	0	0	0		1	0	0	0	0		0	1	0	0	0		1	0	0	0	0		1	0	0	0	0		1	0	0	0	0		0	0	1	0	0		0	1	0	0	0
	Epidemic consultation	1	0	0	0	0		1	0	0	0	0		0	0	0	0	1		1	0	0	0	0		1	0	0	0	0		1	0	0	0	0		0	1	0	0	0		0	1	0	0	0
	Report the epidemic situation and judgment to the administrative department of health	1	0	0	0	0		1	0	0	0	0		0	0	0	1	0		1	0	0	0	0		1	0	0	0	0		1	0	0	0	0		0	0	1	0	0		0	1	0	0	0
Site investigation and control	Is the division of labor between the on-site headquarters and the on-site personnel reasonable	1	0	0	0	0		0	0	1	0	0		0	0	1	0	0		1	0	0	0	0		1	0	0	0	0		1	0	0	0	0		0	0	1	0	0		0	1	0	0	0
	Case treatment	0	1	0	0	0		0	0	0	1	0		0	0	0	0	1		0	1	0	0	0		0	0	0	1	0		0	1	0	0	0		0	0	1	0	0		0	1	0	0	0
	Do a good job in emergency evacuation	0	1	0	0	0		0	0	1	0	0		0	0	0	0	1		0	1	0	0	0		0	0	1	0	0		1	0	0	0	0		0	0	1	0	0		0	1	0	0	0
	Investigation of cases and suspected cases	1	0	0	0	0		0	1	0	0	0		0	0	1	0	0		1	0	0	0	0		1	0	0	0	0		1	0	0	0	0		0	0	1	0	0		0	1	0	0	0
	Case sampling	1	0	0	0	0		0	0	0	1	0		0	0	1	0	0		0	1	0	0	0		1	0	0	0	0		1	0	0	0	0		0	0	1	0	0		0	1	0	0	0
	External environment survey	1	0	0	0	0		0	1	0	0	0		0	0	1	0	0		0	1	0	0	0		1	0	0	0	0		1	0	0	0	0		0	0	1	0	0		0	1	0	0	0
	Make use of local resources for rescue work	1	0	0	0	0		0	1	0	0	0		0	0	0	1	0		0	1	0	0	0		0	1	0	0	0		1	0	0	0	0		0	0	1	0	0		0	1	0	0	0
	Event exploration	1	0	0	0	0		0	0	1	0	0		0	0	1	0	0		0	1	0	0	0		1	0	0	0	0		1	0	0	0	0		0	0	1	0	0		0	0	0	0	0
	Field control of the epidemic situation	1	0	0	0	0		0	1	0	0	0		0	0	1	0	0		1	0	0	0	0		1	0	0	0	0		1	0	0	0	0		0	1	0	0	0		0	1	0	0	0
	Public information release and media response	1	0	0	0	0		0	1	0	0	0		0	0	0	0	1		1	0	0	0	0		1	0	0	0	0		0	1	0	0	0		0	1	0	0	0		0	1	0	0	0
	Emergency termination and aftermath	1	0	0	0	0		0	1	0	0	0		0	0	0	0	1		0	1	0	0	0		1	0	0	0	0		1	0	0	0	0		0	1	0	0	0		0	1	0	0	0
Summary report	Whether the content of the report is comprehensive	1	0	0	0	0		0	1	0	0	0		0	0	1	0	0		0	1	0	0	0		1	0	0	0	0		1	0	0	0	0		0	1	0	0	0		0	1	0	0	0
	Whether the analysis meets the requirements and whether the proposed control measures are scientific and targeted	1	0	0	0	0		0	1	0	0	0		0	1	0	0	0		1	0	0	0	0		1	0	0	0	0		1	0	0	0	0		0	1	0	0	0		0	1	0	0	0
	Whether the conclusion is accurate	1	0	0	0	0		0	0	1	0	0		0	0	0	1	0		1	0	0	0	0		1	0	0	0	0		1	0	0	0	0		0	1	0	0	0		0	1	0	0	0
	Whether the report is in time	1	0	0	0	0		0	1	0	0	0		0	0	1	0	0		1	0	0	0	0		1	0	0	0	0		1	0	0	0	0		0	1	0	0	0		0	1	0	0	0
	Internal reflection	1	0	0	0	0		0	0	1	0	0		0	0	0	1	0		1	0	0	0	0		1	0	0	0	0		1	0	0	0	0		0	1	0	0	0		0	1	0	0	0
	Improve and perfect	1	0	0	0	0		0	1	0	0	0		0	0	0	1	0		1	0	0	0	0		1	0	0	0	0		1	0	0	0	0		0	1	0	0	0		0	1	0	0	0
		0	0	0	0	0
		0	0	0	0	0	Cumulative score of 20 experts	14	6	0	0	0	16.8
		0	0	0	0	0		10	5	3	2	0	14.6
		0	0	0	0	0		12	5	3	0	0	15.8
		0	0	0	0	0		11	6	3	0	0	15.6
		0	0	0	0	0		10	9	1	0	0	15.8
		0	0	0	0	0		14	5	1	0	0	16.6
		0	0	0	0	0		14	5	1	0	0	16.6
		0	0	0	0	0		14	5	1	0	0	16.6
		0	0	0	0	0		13	6	0	0	1	16
		0	0	0	0	0		13	5	1	1	0	16
		0	0	0	0	0		12	5	3	0	0	15.8
		0	0	0	0	0		5	6	3	4	2	11.6
		0	0	0	0	0		9	4	5	1	1	13.8
		0	0	0	0	0		13	5	2	0	0	16.2
		0	0	0	0	0		11	5	3	1	0	15.2
		0	0	0	0	0		11	5	4	0	0	15.4
		0	0	0	0	0		8	5	5	1	0	13.5
		0	0	0	0	0		11	5	3	1	0	15.2
		0	0	0	0	0		13	6	1	0	0	16.4
		0	0	0	0	0		8	6	4	1	1	13.8
		0	0	0	0	0		10	7	2	0	1	15
		0	0	0	0	0		10	9	1	0	0	15.8
		0	0	0	0	0		12	8	0	0	0	16.4
		0	0	0	0	0		11	6	2	1	0	15.4
		0	0	0	0	0		11	8	1	0	0	16
		0	0	0	0	0		11	6	2	1	0	15.4
								11	8	0	1	0	15.8
													15.4481
[truncated: 60 more columns]
