# Supplementary material for: Establishment of a no-notice drill mode evaluation system for public health emergencies
Source: PLoS One. 2022 Apr 4;17(4):e0266093. doi: 10.1371/journal.pone.0266093 (PMC8979443; doi:10.1371/journal.pone.0266093)
Supplement: S2 File — (ZIP) [file pone.0266093.s002.zip › first round data(Delete personal information)/Summary of the first round of written comments.xlsx]

## Sheet: Sheet1
expert	Revise the decision in combination with expert opinions	Expert advice
1	1. Delete "whether vector organisms are effectively controlled"; 2. If the first round of consultation is not adopted, it should be pushed again; 3. Delete "timely and active release of information to the public"	★ what are the opinions and suggestions on the three-level indicators in "on-site investigation and control": 1 For non insect borne diseases, vector control is not required. Even for mosquito borne diseases, vector control is only part of blocking the route of transmission, which is repeated with the indicators of controlling the route of transmission. 2. This part is very important, but the fin…
2	Change to "the technical level and disposal experience of the emergency team are properly distributed"	The indicator "the technical level distribution (education background, technical title and working years) of the emergency team is appropriate", which is suggested to be changed to "disposal experience and experience"
3	Change the “start-up plan” to the “start-up plan of the unit”	★ any comments and suggestions on the three-level indicators in "emergency preparedness": it is suggested to cancel the two-level indicator "start plan" and all corresponding three-level indicators. The reasons are: 1 It is impossible to start the emergency plan if preliminary investigation and verification have not been carried out just after receiving the report; 2. I understand that the drill …
	1. Several experts mentioned that it is to be adopted; 2. Not adopted	After arriving at the site, contact relevant local personnel to understand the event ★ added indicators: 1 Understand the local control measures and effects; 2. Understand the impact of the incident on local production and life and public opinion.
	adopt	Index "determine the cases to be investigated before investigation". Suggestion: it is suggested to change "case" to "object"
	adopt	"Preliminary report on the epidemic situation and judgment to the health administrative department", suggested additional indicators: according to the nature of the incident, put forward suggestions to the health administrative department to start the emergency plan when necessary.
	adopt	In the indicator "if necessary, whether the headquarters has reported the positive results to the health department in time", it is suggested to change the "health department" to "health administrative department"
	Several experts also mentioned that they would review the data and revise the index	The index "includes epidemic situation overview, investigation process, investigation conclusion and reason, laboratory result analysis, epidemic situation conclusion, control measures and work suggestions", which is suggested to be revised to include report receiving and investigation process, epidemic situation overview, laboratory result analysis, investigation conclusion and basis, prevention…
4	split	Disinfection (decontamination) instruments and disinfectants, personal protective equipment, on-site sampling and testing instruments, logistics support equipment. It is suggested to split: communication equipment, life support products and professional materials
	modify	Find out the pollution source. The first question is infectious diseases. It is not suitable to use pollution sources, but "infectious sources" directly
	increase	★ what are the opinions and suggestions on the three-level indicators in "on-site investigation and control": increase internal communication - daily regular meeting and daily log
5	modify	Whether the route of transmission is effectively controlled. Whether the transmission route has been "effectively controlled" or not, only whether it has been effectively cut off!
	modify	Including epidemic situation, investigation process, investigation conclusion and reasons, laboratory result analysis, epidemic situation conclusion, control measures and work suggestions. It is suggested to change into: title, preface, event discovery and report, local natural / social factors, on-site investigation (case definition, epidemic intensity, epidemic characteristics, hygienic investi…
6	Put it behind the on-site control of the epidemic	The report includes: preliminary judgment on the event, preliminary control suggestions, existing problems and problems to be solved. It is suggested to delete it. Without on-site investigation of cases, it cannot be reported to the administrative department.
	modify	If necessary, evacuate workers and the masses in an emergency, establish isolation and resettlement areas, do a good job in health protection and isolation, and provide basic daily necessities. It is suggested to change it into emergency confirmation of close contacts, establishment of isolation and resettlement area, health protection and isolation, and provision of basic daily necessities
	modify	Determine the cases to be investigated before the investigation. It is suggested to modify it to determine the search scope and investigation object
	modify	Whether preventive disinfection is carried out as required. It is suggested to modify the epidemic focus in a preventive manner
7	agree	Set up the on-site headquarters, which should be set up after arrival, and should be changed into the emergency coordination leading group
	We don't classify by time, but by category. We don't change it	Before departure, learn the general situation of the incident from the relevant personnel at the place of the incident. This part should be included in the emergency preparation
	No change	★ what are the opinions and suggestions on the three-level indicators in "emergency preparedness": Indicators on preliminary verification of epidemic situation or acquisition of basic information should be added
	modify	★ added indicators: it is suggested to add flow adjustment, information collection tools and information communication tools
	No, it's already there	★ added indicators: understand the clinical characteristics of cases, verify the epidemic situation on site, and investigate early cases or indicated cases
	Instead, formulate an investigation plan	Formulate investigation plan and preliminary control measures. The above items have been included in this part
	Add the second half to this sentence	The team includes flow control group, disinfection (decontamination) group, inspection group, health education group, logistics support group and medical group. Suggestion: teams are grouped according to different sites
	No change. 1. It has run through the whole system; 2. Difficult to assess	Whether the division of labor of on-site personnel by the on-site headquarters is reasonable. ★ added indicators: information communication between professional teams and the headquarters on site, and the ability of the headquarters to allocate teams.
	1. Delete the injury classification of infectious disease cases; 2. No, it's mentioned later	1. Case treatment. The classification of infectious disease cases is of little significance, and it is recommended to delete it. 2. Suggested additional indicators: isolation measures of infectious disease cases, nosocomial infection control measures, preventive medication or publicity
	Delete this part	If necessary, evacuate workers and the masses in an emergency, establish isolation and resettlement areas, do a good job in health protection and isolation, and provide basic daily necessities. If it is impossible to evacuate people when an infectious disease occurs, it is necessary to conduct epidemic risk assessment and contact judgment, register the people at risk, delimit the epidemic point a…
	Not adopted	The number of cases and close contacts are accurate. It is of little significance, and it is suggested to delete it
	Not adopted	On site control of epidemic situation ★ added indicators: coordination of on-site investigation, information communication and deployment among working groups
	modify	Improve and improve ★ what are the opinions and suggestions on the three-level indicators in the "summary report": the stage summary and consultation report should be added
8	modify	It is suggested to delete the accuracy of instruction transmission
	Other experts also suggested classification	Disinfection (decontamination) instruments and disinfectants, personal protective equipment, on-site sampling and testing instruments, logistics support equipment. It is a very important content and should be refined
9	Not adopted	Convene experts to conduct risk assessment on the nature, category, hazard degree and other contents of the event
	adopt	Timely and correctly start the emergency plan. Starting the plan is one of the main tasks of the health administrative department. Suggested modification: start the corresponding emergency response level according to the plan
	The main body is changed to the unit and emergency coordination department	It can quickly dispatch all emergency linkage departments. Dispatching is the responsibility of the health administrative department
	modify	Emergency material preparation, ★ added indicators: equipment also needs the preparation of transportation means, transportation means and personal safety guarantee, such as insurance.
	Not adopted	The emergency team arrives at the site within the specified time, ★ added index: what is the traffic condition when arriving at the site? How is the working environment? What are the influencing factors?
	Not adopted. Generally, the administrative department will not be assessed	★ what are the opinions and suggestions on the three-level indicators in "emergency preparedness": add the three-level indicators for the health administrative department.
	Not adopted	Epidemic consultation ★ added indicators: indicators of on-site working environment? Establish an emergency headquarters, establish a command working group, and set up various working groups and working spaces, such as the construction of office space.
	Not adopted	Case sampling investigation ★ added indicators: case investigation and sampling. It also includes case search and relevant sampling for community medical institutions in the simulated scene.
10	Several experts mentioned that it is proposed to modify	Including epidemic situation, investigation process, investigation conclusion and reasons, laboratory result analysis, epidemic situation conclusion, control measures and work suggestions. Suggested modification: including basic information, investigation methods, epidemic situation, epidemiological investigation results, laboratory test results, investigation conclusions and basis, trend researc…
	adopt	The hospital's disposal of cases is revised to: disposal measures for local events
	adopt	Sampling and investigation of water, food and other environmental samples. It is suggested to modify: carry out hygienic investigation and sample sampling and detection of water, food and other environmental samples
	Not adopted	Monitoring and harmless treatment of vector organisms and potentially contaminated vectors. It is suggested to modify: monitoring and evaluation of vector organisms and potentially contaminated vectors
	No, the flow regulation has been included	★ add indicators: investigation of relevant factors (such as immunization history, going out history, etc.)
	adopt	The route of transmission is clear, and it is suggested to be revised as: epidemiological etiology identification
	adopt	Whether the monitoring system has been established, it is suggested to be revised as: whether the emergency monitoring system has been established
11	Several experts mentioned the problem and proposed to delete the indicator	★ added indicators: verification of information source and accuracy (effectiveness of on duty telephone, some problems are vague)
	Add a precondition "if necessary"	★ added indicators: it is suggested to add an organization to conduct a preliminary assessment of the information before convening experts. Is it necessary to convene experts for the next step of risk assessment
	adopt	★ added indicators: it is suggested to change "personnel of each group" to "members of each discipline"
	adopt	★ added indicators: increase the requirements for biosafety storage and treatment of samples, and the transportation of infectious disease samples meets the biosafety requirements
